# Supplementary material for: Biological Roles and Clinical Applications of Exosomes in Breast Cancer: A Brief Review
Source: Int J Mol Sci. 2024 Apr 24;25(9):4620. doi: 10.3390/ijms25094620 (PMC11083446; doi:10.3390/ijms25094620)
Supplement: Supplementary file 1 [file ijms-25-04620-s001.zip]

Archive with 1 entries (1 files):
- ijms-2940419-supplementary.pdf
